# Supplementary material for: CD5 Deficiency Alters Helper T Cell Metabolic Function and Shifts the Systemic Metabolome
Source: Biomedicines. 2022 Mar 18;10(3):704. doi: 10.3390/biomedicines10030704 (PMC8945004; doi:10.3390/biomedicines10030704)
Supplement: Supplementary file 1 [file biomedicines-10-00704-s001.zip]

Archive with 1 entries (1 files):
- biomedicines-1600907-supplementary.pdf
